# Supplementary material for: Molecular Characterisation of Cryptosporidium spp. in Mozambican Children Younger than 5 Years Enrolled in a Matched Case-Control Study on the Aetiology of Diarrhoeal Disease
Source: Pathogens. 2021 Apr 9;10(4):452. doi: 10.3390/pathogens10040452 (PMC8070020; doi:10.3390/pathogens10040452)
Supplement: Supplementary file 1 [file pathogens-10-00452-s001.zip › Table S1_Messa_et_al_Pathogens_2021.xlsx]

## Sheet: PCR and sequencing data 
Sample_id	gp60-PCR	gp60 Sequencing	gp60 Single nucleotide polymorphisms (SNPs)	gp60 Consensus sequence?	ssu rRNA PCR	ssu rRNA Sequencing	ssu rRNA Single nucleotide polymorphisms (SNPs)	ssu rRNA Consensus sequence?	gp60-PCR (C. meleagridis)	gp60 (C. meleagridis) Sequencing	gp60 (C. meleagridis) Single nucleotide polymorphisms (SNPs)	gp60 (C. meleagridis) Consensus sequence?
300007	Positive	C. hominis IeA11G3T3	None	Yes	Not done	–	–	–	Not done	–	–	–
300009	Negative	–	–	–	Negative	–	–	–	Not done	–	–	–
300020	Negative	–	–	–	Negative	–	–	–	Not done	–	–	–
300021	Positive	C. hominis IeA11G3T3	None	Yes	Not done	–	–	–	Not done	–	–	–
300032	Negative	–	–	–	Positive	C. hominis	None	Yes	Not done	–	–	–
300060	Negative	–	–	–	Positive	C. hominis	697delT, T795Y, A892R	Yes	Not done	–	–	–
300063	Negative	–	–	–	Negative	–	–	–	Not done	–	–	–
300118	Negative	–	–	–	Negative	–	–	–	Not done	–	–	–
300130	Positive	C. parvum IIbA11	54_62DelTCATCATCA	Yes	Not done	–	–	–	Not done	–	–	–
300132	Negative	–	–	–	Negative	–	–	–	Not done	–	–	–
300139	Positive	C. parvum IIeA13G1	None	Yes	Not done	–	–	–	Not done	–	–	–
300172	Positive	C. hominis IaA23R3	None	Yes	Not done	–	–	–	Not done	–	–	–
300180	Negative	–	–	–	Negative	–	–	–	Not done	–	–	–
300203	Negative	–	–	–	Negative	–	–	–	Not done	–	–	–
300214	Negative	–	–	–	Negative	–	–	–	Not done	–	–	–
300232	Negative	–	–	–	Negative	–	–	–	Not done	–	–	–
300247	Positive	C. parvum IIcA5G3	None	Yes	Not done	–	–	–	Not done	–	–	–
300248	Negative	–	–	–	Positive	C. hominis	None	Yes	Not done	–	–	–
300262	Positive	C. hominis IbA13G2	G85A	Yes	Not done	–	–	–	Not done	–	–	–
300267	Positive	C. parvum IIcA5G3	C110T	Yes	Not done	–	–	–	Not done	–	–	–
300270	Positive	C. hominis IeA11G3T3	None	Yes	Not done	–	–	–	Not done	–	–	–
300273	Positive	C. parvum IIcA5G3			Not done	–	–	–	Not done	–	–	–
300304	Negative	–	–	–	Negative	–	–	–	Not done	–	–	–
300306	Negative	–	–	–	Negative	–	–	–	Not done	–	–	–
300352	Positive	C. hominis IbA10G2	None	Yes	Not done	–	–	–	Not done	–	–	–
300367	Negative	–	–	–	Negative	–	–	–	Not done	–	–	–
300371	Negative	–	–	–	Negative	–	–	–	Not done	–	–	–
300442	Positive	C. hominis IbA10G2	None	Yes	Not done	–	–	–	Not done	–	–	–
300448	Negative	–	–	–	Negative	–	–	–	Not done	–	–	–
300504	Negative	–	–	–	Negative	–	–	–	Not done	–	–	–
300526	Positive	C. hominis IbA10G2	None	Yes	Not done	–	–	–	Not done	–	–	–
300603	Positive	C. hominis IbA13G2	G85A	Yes	Not done	–	–	–	Not done	–	–	–
300612	Positive	C. hominis IbA13G2	G85A	Yes	Not done	–	–	–	Not done	–	–	–
300655	Negative	–	–	–	Negative	–	–	–	Not done	–	–	–
300658	Negative	–	–	–	Negative	–	–	–	Not done	–	–	–
300713	Positive	C. hominis IeA11G3T3	None	Yes	Not done	–	–	–	Not done	–	–	–
300731	Positive	C. hominis IbA13G2	G85A	Yes	Not done	–	–	–	Not done	–	–	–
300736	Positive	C. hominis IeA11G3T3	None	Yes	Not done	–	–	–	Not done	–	–	–
300740	Negative	–	–	–	Negative	–	–	–	Not done	–	–	–
300772	Positive	C. hominis IeA11G3T3	None	Yes	Not done	–	–	–	Not done	–	–	–
300779	Negative	–	–	–	Negative	–	–	–	Not done	–	–	–
300782	Negative	–	–	–	Negative	–	–	–	Not done	–	–	–
300785	Positive	C. hominis IeA11G3T3	None	Yes	Not done	–	–	–	Not done	–	–	–
300787	Negative	–	–	–	Negative	–	–	–	Not done	–	–	–
300793	Negative	–	–	–	Positive	C. parvum	A646G, T649G, 686-689delTAAT, T693A, C795T	Yes	Not done	–	–	–
300823	Positive	C. hominis IbA13G2	G85A	Yes	Not done	–	–	–	Not done	–	–	–
300843	Negative	–	–	–	Negative	–	–	–	Not done	–	–	–
300847	Negative	–	–	–	Negative	–	–	–	Not done	–	–	–
300849	Negative	–	–	–	Negative	–	–	–	Not done	–	–	–
300851	Negative	–	–	–	Negative	–	–	–	Not done	–	–	–
302001	Positive	C. hominis IfA12G1	None	Yes	Not done	–	–	–	Not done	–	–	–
302003	Negative	–	–	–	Negative	–	–	–	Not done	–	–	–
302004	Positive	C. hominis IaA23R3	None	No	Not done	–	–	–	Not done	–	–	–
302005	Positive	C. hominis IeA11G3T3	None	Yes	Not done	–	–	–	Not done	–	–	–
302013	Positive	C. hominis IfA12G1	None	Yes	Not done	–	–	–	Not done	–	–	–
302024	Negative	–	–	–	Positive	C. parvum	A646G, T649G, 686-689delTAAT, A691T, C795Y, A892R	Yes	Not done	–	–	–
302034	Negative	–	–	–	Positive	Cryptosporidium spp.			Not done	–	–	–
302038	Negative	–	–	–	Negative	–	–	–	Not done	–	–	–
302040	Positive	C. hominis IeA11G3T3	None	Yes	Not done	–	–	–	Not done	–	–	–
302049	Positive	C. hominis IfA12G1	None	Yes	Not done	–	–	–	Not done	–	–	–
302053	Positive	C. hominis IeA11G3T3	None	Yes	Not done	–	–	–	Not done	–	–	–
302099	Negative	–	–	–	Negative	–	–	–	Not done	–	–	–
302105	Negative	–	–	–	Negative	–	–	–	Not done	–	–	–
302106	Negative	–	–	–	Negative	–	–	–	Not done	–	–	–
302107	Negative	–	–	–	Negative	–	–	–	Not done	–	–	–
302111	Negative	–	–	–	Negative	–	–	–	Not done	–	–	–
302119	Negative	–	–	–	Negative	–	–	–	Not done	–	–	–
302145	Negative	–	–	–	Negative	–	–	–	Not done	–	–	–
302153	Negative	–	–	–	Positive	C. hominis	T795Y, A892R	Yes	Not done	–	–	–
302155	Positive	C. hominis IeA11G3T3	None	Yes	Not done	–	–	–	Not done	–	–	–
302166	Negative	–	–	–	Negative	–	–	–	Not done	–	–	–
302171	Negative	–	–	–	Negative	–	–	–	Not done	–	–	–
302177	Positive	C. hominis IbA13G2	G85A	Yes	Not done	–	–	–	Not done	–	–	–
302180	Negative	–	–	–	Negative	–	–	–	Not done	–	–	–
302194	Positive	C. hominis IfA12G1	None	Yes	Not done	–	–	–	Not done	–	–	–
302201	Positive	C. hominis IbA9G3	None	Yes	Not done	–	–	–	Not done	–	–	–
302209	Negative	–	–	–	Negative	–	–	–	Not done	–	–	–
302213	Negative	–	–	–	Negative	–	–	–	Not done	–	–	–
302234	Negative	–	–	–	Negative	–	–	–	Not done	–	–	–
302236	Negative	–	–	–	Negative	–	–	–	Not done	–	–	–
302240	Negative	–	–	–	Negative	–	–	–	Not done	–	–	–
302270	Positive	C. hominis IaA23R3	None	Yes	Not done	–	–	–	Not done	–	–	–
302274	Negative	–	–	–	Negative	–	–	–	Not done	–	–	–
302285	Negative	–	–	–	Negative	–	–	–	Not done	–	–	–
302286	Negative	–	–	–	Negative	–	–	–	Not done	–	–	–
302293	Negative	–	–	–	Negative	–	–	–	Not done	–	–	–
302294	Negative	–	–	–	Negative	–	–	–	Not done	–	–	–
302300	Negative	–	–	–	Negative	–	–	–	Not done	–	–	–
302307	Negative	–	–	–	Negative	–	–	–	Not done	–	–	–
302312	Negative	–	–	–	Negative	–	–	–	Not done	–	–	–
302327	Negative	–	–	–	Positive	C. hominis	A892R	Yes	Not done	–	–	–
302334	Negative	–	–	–	Negative	–	–	–	Not done	–	–	–
302354	Negative	–	–	–	Negative	–	–	–	Not done	–	–	–
302357	Positive	C. parvum IIcA5G3	None	Yes	Not done	–	–	–	Not done	–	–	–
302364	Negative	–	–	–	Negative	–	–	–	Not done	–	–	–
302370	Positive	C. hominis IbA10G2	None	Yes	Not done	–	–	–	Not done	–	–	–
302382	Negative	–	–	–	Negative	–	–	–	Not done	–	–	–
302388	Negative	–	–	–	Negative	–	–	–	Not done	–	–	–
302410	Positive	C. hominis IeA11G3T3	None	Yes	Not done	–	–	–	Not done	–	–	–
302452	Negative	–	–	–	Negative	–	–	–	Not done	–	–	–
302457	Negative	–	–	–	Negative	–	–	–	Not done	–	–	–
302458	Negative	–	–	–	Negative	–	–	–	Not done	–	–	–
302462	Negative	–	–	–	Negative	–	–	–	Not done	–	–	–
302464	Negative	–	–	–	Negative	–	–	–	Not done	–	–	–
302465	Negative	–	–	–	Negative	–	–	–	Not done	–	–	–
302471	Negative	–	–	–	Negative	–	–	–	Not done	–	–	–
302478	Negative	–	–	–	Negative	–	–	–	Not done	–	–	–
302479	Negative	–	–	–	Negative	–	–	–	Not done	–	–	–
302482	Negative	–	–	–	Negative	–	–	–	Not done	–	–	–
302484	Positive	C. hominis IeA11G3T3	None	Yes	Not done	–	–	–	Not done	–	–	–
302505	Negative	–	–	–	Positive	C. meleagridis	None	Yes	Negative	–	–	–
302512	Negative	–	–	–	Negative	–	–	–	Not done	–	–	–
302520	Negative	–	–	–	Negative	–	–	–	Not done	–	–	–
302522	Negative	–	–	–	Negative	–	–	–	Not done	–	–	–
302523	Negative	–	–	–	Negative	–	–	–	Not done	–	–	–
302525	Negative	–	–	–	Negative	–	–	–	Not done	–	–	–
302600	Positive	C. hominis IeA11G3T3	None	Yes	Not done	–	–	–	Not done	–	–	–
302603	Positive	C. hominis IeA11G3T3	None	Yes	Not done	–	–	–	Not done	–	–	–
302622	Negative	–	–	–	Negative	–	–	–	Not done	–	–	–
302625	Negative	–	–	–	Negative	–	–	–	Not done	–	–	–
302636	Positive	C. hominis IeA11G3T3	None	Yes	Not done	–	–	–	Not done	–	–	–
302653	Negative	–	–	–	Negative	–	–	–	Not done	–	–	–
302665	Negative	–	–	–	Negative	–	–	–	Not done	–	–	–
302672	Positive	C. hominis IeA11G3T3	None	Yes	Not done	–	–	–	Not done	–	–	–
302673	Negative	–	–	–	Negative	–	–	–	Not done	–	–	–
302675	Negative	–	–	–	Positive	C. meleagridis	None	Yes	Positive	IIIbA23G1R1	None	Yes
302677	Negative	–	–	–	Negative	–	–	–	Not done	–	–	–
302682	Positive	C. hominis IdA20	None	Yes	Not done	–	–	–	Not done	–	–	–
302684	Negative	–	–	–	Negative	–	–	–	Not done	–	–	–
302685	Positive	C. hominis IeA11G3T3	None	Yes	Not done	–	–	–	Not done	–	–	–
302687	Negative	–	–	–	Negative	–	–	–	Not done	–	–	–
302688	Negative	–	–	–	Negative	–	–	–	Not done	–	–	–
302702	Negative	–	–	–	Negative	–	–	–	Not done	–	–	–
302706	Positive	C. parvum IIeA11G1	None	Yes	Not done	–	–	–	Not done	–	–	–
302713	Negative	–	–	–	Negative	–	–	–	Not done	–	–	–
302714	Negative	–	–	–	Negative	–	–	–	Not done	–	–	–
302715	Negative	–	–	–	Negative	–	–	–	Not done	–	–	–
302716	Negative	–	–	–	Negative	–	–	–	Not done	–	–	–
302719	Negative	–	–	–	Negative	–	–	–	Not done	–	–	–
302720	Positive	C. hominis IeA11G3T3	None	Yes	Not done	–	–	–	Not done	–	–	–
302730	Negative	–	–	–	Positive	C. meleagridis	None	Yes	Negative	–	–	–
302734	Negative	–	–	–	Negative	–	–	–	Not done	–	–	–
302742	Negative	–	–	–	Negative	–	–	–	Not done	–	–	–
302750	Negative	–	–	–	Positive	C. meleagridis	None	Yes	Negative	–	–	–
302752	Negative	–	–	–	Negative	–	–	–	Not done	–	–	–
302755	Negative	–	–	–	Negative	–	–	–	Not done	–	–	–
302757	Negative	–	–	–	Negative	–	–	–	Not done	–	–	–
302759	Negative	–	–	–	Negative	–	–	–	Not done	–	–	–
302760	Negative	–	–	–	Negative	–	–	–	Not done	–	–	–
302767	Negative	–	–	–	Positive	C. hominis	None	Yes	Not done	–	–	–
302780	Negative	–	–	–	Negative	–	–	–	Not done	–	–	–
302792	Negative	–	–	–	Negative	–	–	–	Not done	–	–	–
302793	Negative	–	–	–	Negative	–	–	–	Not done	–	–	–
302796	Negative	–	–	–	Negative	–	–	–	Not done	–	–	–
302823	Negative	–	–	–	Negative	–	–	–	Not done	–	–	–
302832	Negative	–	–	–	Negative	–	–	–	Not done	–	–	–
302841	Positive	C. hominis IeA11G3T3	None	Yes	Not done	–	–	–	Not done	–	–	–
302842	Negative	–	–	–	Negative	–	–	–	Not done	–	–	–
302849	Negative	–	–	–	Negative	–	–	–	Not done	–	–	–
302897	Negative	–	–	–	Negative	–	–	–	Not done	–	–	–
302898	Negative	–	–	–	Negative	–	–	–	Not done	–	–	–
302901	Negative	–	–	–	Negative	–	–	–	Not done	–	–	–
302910	Negative	–	–	–	Negative	–	–	–	Not done	–	–	–
302911	Negative	–	–	–	Negative	–	–	–	Not done	–	–	–
302915	Positive	C. hominis IeA11G3T3	None	Yes	Not done	–	–	–	Not done	–	–	–
302916	Positive	C. hominis IeA11G3T3	None	Yes	Not done	–	–	–	Not done	–	–	–
302924	Positive	C. hominis IeA11G3T3	None	Yes	Not done	–	–	–	Not done	–	–	–
302925	Negative	–	–	–	Negative	–	–	–	Not done	–	–	–
302935	Negative	–	–	–	Negative	–	–	–	Not done	–	–	–
302969	Positive	C. hominis IfA12G1	None	Yes	Not done	–	–	–	Not done	–	–	–
302972	Negative	–	–	–	Negative	–	–	–	Not done	–	–	–
302987	Positive	C. hominis IaA23R3	None	Yes	Not done	–	–	–	Not done	–	–	–
302988	Negative	–	–	–	Negative	–	–	–	Not done	–	–	–
303002	Positive	C. hominis IbA13G2	G85A	Yes	Not done	–	–	–	Not done	–	–	–
303004	Negative	–	–	–	Positive	C. parvum	A646G, T649G, 686-689delTAAT, T693A, C795T	Yes	Not done	–	–	–
303006	Negative	–	–	–	Negative	–	–	–	Not done	–	–	–
303011	Negative	–	–	–	Negative	–	–	–	Not done	–	–	–
303014	Negative	–	–	–	Positive	C. hominis	None	Yes	Not done	–	–	–
303015	Positive	C. hominis IeA11G3T3	None	Yes	Not done	–	–	–	Not done	–	–	–
303016	Negative	–	–	–	Positive	C. parvum	A646G, T649G, 686_689DelTAAT, A691T	No	Not done	–	–	–
303018	Positive	C. hominis IeA11G3T3	None	Yes	Not done	–	–	–	Not done	–	–	–
303027	Negative	–	–	–	Positive	C. parvum	A646G, T649G, 686-689delTAAT, A691T, C795Y, A892R	Yes	Not done	–	–	–
303031	Negative	–	–	–	Negative	–	–	–	Not done	–	–	–
303037	Negative	–	–	–	Negative	–	–	–	Not done	–	–	–
303049	Positive	C. hominis IfA12G1	None	Yes	Not done	–	–	–	Not done	–	–	–
303050	Negative	–	–	–	Negative	–	–	–	Not done	–	–	–
303054	Negative	–	–	–	Positive	C. hominis	T795Y, A892R	Yes	Not done	–	–	–
303060	Positive	C. parvum IIcA5G3	None	Yes	Not done	–	–	–	Not done	–	–	–
303063	Positive	C. hominis IeA11G3T3	None	Yes	Not done	–	–	–	Not done	–	–	–
303067	Negative	–	–	–	Negative	–	–	–	Not done	–	–	–
303069	Positive	C. hominis IaA23R3	None	Yes	Not done	–	–	–	Not done	–	–	–
303071	Positive	C. hominis IeA11G3T3	None	Yes	Not done	–	–	–	Not done	–	–	–
303083	Negative	–	–	–	Negative	–	–	–	Not done	–	–	–
303084	Negative	–	–	–	Negative	–	–	–	Not done	–	–	–
303085	Negative	–	–	–	Negative	–	–	–	Not done	–	–	–
303086	Positive	C. hominis IeA11G3T3	None	Yes	Not done	–	–	–	Not done	–	–	–
303099	Negative	–	–	–	Negative	–	–	–	Not done	–	–	–
303111	Positive	C. hominis IeA11G3T3	T284Y, A662R	Yes	Not done	–	–	–	Not done	–	–	–
303121	Negative	–	–	–	Positive	C. hominis	None	Yes	Not done	–	–	–
303145	Negative	–	–	–	Negative	–	–	–	Not done	–	–	–
303149	Negative	–	–	–	Negative	–	–	–	Not done	–	–	–
303154	Negative	–	–	–	Positive	C. hominis	None	Yes	Not done	–	–	–
303162	Positive	C. hominis IaA23R3	None	Yes	Not done	–	–	–	Not done	–	–	–
303166	Negative	–	–	–	Negative	–	–	–	Not done	–	–	–
303205	Negative	–	–	–	Negative	–	–	–	Not done	–	–	–
303251	Negative	–	–	–	Negative	–	–	–	Not done	–	–	–
303261	Positive	C. hominis IeA11G3T3	None	Yes	Not done	–	–	–	Not done	–	–	–
303271	Positive	C. hominis IeA11G3T3	None	Yes	Not done	–	–	–	Not done	–	–	–
303279	Negative	–	–	–	Negative	–	–	–	Not done	–	–	–
303288	Positive	C. parvum IIcA5G3	A164G, A183G	Yes	Not done	–	–	–	Not done	–	–	–
303292	Positive	C. hominis IaA23R3	None	Yes	Not done	–	–	–	Not done	–	–	–
303295	Negative	–	–	–	Negative	–	–	–	Not done	–	–	–
303332	Negative	–	–	–	Negative	–	–	–	Not done	–	–	–
303338	Negative	–	–	–	Negative	–	–	–	Not done	–	–	–
303349	Negative	–	–	–	Negative	–	–	–	Not done	–	–	–
303350	Negative	–	–	–	Negative	–	–	–	Not done	–	–	–
303355	Negative	–	–	–	Negative	–	–	–	Not done	–	–	–
303366	Positive	C. hominis IeA11G3T3	None	Yes	Not done	–	–	–	Not done	–	–	–
303373	Positive	C. hominis IeA11G3T3	None	Yes	Not done	–	–	–	Not done	–	–	–
303376	Positive	C. hominis IaA23R3	None	Yes	Not done	–	–	–	Not done	–	–	–
303385	Positive	C. hominis IfA12G1	None	Yes	Not done	–	–	–	Not done	–	–	–
303391	Positive	C. parvum IIcA5G3	None	Yes	Not done	–	–	–	Not done	–	–	–
303407	Positive	C. hominis IeA11G3T3	None	Yes	Not done	–	–	–	Not done	–	–	–
303408	Negative	–	–	–	Negative	–	–	–	Not done	–	–	–
303417	Positive	C. hominis IaA23R3	None	Yes	Not done	–	–	–	Not done	–	–	–
303432	Negative	–	–	–	Negative	–	–	–	Not done	–	–	–
303435	Negative	–	–	–	Negative	–	–	–	Not done	–	–	–
303437	Negative	–	–	–	Negative	–	–	–	Not done	–	–	–
303445	Negative	–	–	–	Negative	–	–	–	Not done	–	–	–
303446	Negative	–	–	–	Negative	–	–	–	Not done	–	–	–
303448	Negative	–	–	–	Negative	–	–	–	Not done	–	–	–
303451	Negative	–	–	–	Negative	–	–	–	Not done	–	–	–
303453	Positive	C. hominis IaA23R3	None	Yes	Not done	–	–	–	Not done	–	–	–
303454	Negative	–	–	–	Negative	–	–	–	Not done	–	–	–
303460	Positive	C. hominis IaA23R3	None	Yes	Not done	–	–	–	Not done	–	–	–
303467	Negative	–	–	–	Negative	–	–	–	Not done	–	–	–
303469	Negative	–	–	–	Negative	–	–	–	Not done	–	–	–
303470	Positive	C. parvum IIcA5G3	A203G, G239A, T256C, C277A, C461A, A485G, G548A, C661G, A663T, T669C, A670C, C678T, C684T, G690A, A693C, T696C, A698T, A700G, T707C, T709A, G714A, A718G, G739A, G740A, A743G, A748C, T768C, T774C, A776C, G781A, C783T, A787G, T804G, G805A, T807C, G819T, A826G, A833C, C834A, T840C	Yes	Not done	–	–	–	Not done	–	–	–
303471	Negative	–	–	–	Positive	C. hominis	None	Yes	Not done	–	–	–
303472	Negative	–	–	–	Negative	–	–	–	Not done	–	–	–
303473	Positive	C. hominis IfA12G1	None	Yes	Not done	–	–	–	Not done	–	–	–
303475	Negative	–	–	–	Negative	–	–	–	Not done	–	–	–
303476	Negative	–	–	–	Negative	–	–	–	Not done	–	–	–
303478	Negative	–	–	–	Negative	–	–	–	Not done	–	–	–
303480	Negative	–	–	–	Negative	–	–	–	Not done	–	–	–
303508	Negative	–	–	–	Negative	–	–	–	Not done	–	–	–
303518	Negative	–	–	–	Negative	–	–	–	Not done	–	–	–
303521	Positive	C. parvum IIcA5G3	None	Yes	Not done	–	–	–	Not done	–	–	–
303530	Positive	C. hominis IeA11G3T3	None	Yes	Not done	–	–	–	Not done	–	–	–
303533	Negative	–	–	–	Negative	–	–	–	Not done	–	–	–
303541	Negative	–	–	–	Negative	–	–	–	Not done	–	–	–
303545	Negative	–	–	–	Negative	–	–	–	Not done	–	–	–
303557	Negative	–	–	–	Negative	–	–	–	Not done	–	–	–
303582	Negative	–	–	–	Negative	–	–	–	Not done	–	–	–
303602	Negative	–	–	–	Negative	–	–	–	Not done	–	–	–
303633	Negative	–	–	–	Negative	–	–	–	Not done	–	–	–
303635	Negative	–	–	–	Negative	–	–	–	Not done	–	–	–
303641	Negative	–	–	–	Negative	–	–	–	Not done	–	–	–
310004	Positive	C. hominis IaA23R3	None	Yes	Not done	–	–	–	Not done	–	–	–
310006	Positive	C. hominis IaA24R3	84_86InsTCA	Yes	Not done	–	–	–	Not done	–	–	–
310009	Negative	–	–	–	Negative	–	–	–	Not done	–	–	–
310013	Negative	–	–	–	Negative	–	–	–	Not done	–	–	–
310025	Positive	C. parvum IIcA5G3	None	Yes	Not done	–	–	–	Not done	–	–	–
310026	Positive	C. hominis IaA25R3	None	Yes	Not done	–	–	–	Not done	–	–	–
310027	Positive	C. hominis IbA10G2	None	Yes	Not done	–	–	–	Not done	–	–	–
310037	Negative	–	–	–	Negative	–	–	–	Not done	–	–	–
310054	Positive	C. parvum IIcA5G3	None	Yes	Not done	–	–	–	Not done	–	–	–
310060	Positive	C. parvum IIcA5G3	None	Yes	Not done	–	–	–	Not done	–	–	–
310070	Positive	C. hominis IaA23R3	None	Yes	Not done	–	–	–	Not done	–	–	–
310072	Positive	C. parvum IIcA5G3	None	Yes	Not done	–	–	–	Not done	–	–	–
310082	Positive	C. hominis IfA12G1	None	Yes	Not done	–	–	–	Not done	–	–	–
310095	Negative	–	–	–	Negative	–	–	–	Not done	–	–	–
310109	Negative	–	–	–	Negative	–	–	–	Not done	–	–	–
310122	Positive	C. hominis IaA23R3	None	Yes	Not done	–	–	–	Not done	–	–	–
310124	Negative	–	–	–	Positive	C. meleagridis	None	Yes	Positive	IIIbA23G1R1	None	Yes
310126	Negative	–	–	–	Positive	C. hominis	None	Yes	Not done	–	–	–
310128	Negative	–	–	–	Positive	C. hominis	None	Yes	Not done	–	–	–
310131	Positive	C. hominis IeA11G3T3	None	Yes	Not done	–	–	–	Not done	–	–	–
310138	Negative	–	–	–	Negative	–	–	–	Not done	–	–	–
310140	Negative	–	–	–	Negative	–	–	–	Not done	–	–	–
310150	Positive	C. hominis IaA23R3	None	Yes	Not done	–	–	–	Not done	–	–	–
310162	Positive	C. hominis IaA23R3	None	Yes	Not done	–	–	–	Not done	–	–	–
310169	Negative	–	–	–	Negative	–	–	–	Not done	–	–	–
310177	Positive	C. hominis IaA23R3	None	Yes	Not done	–	–	–	Not done	–	–	–
310183	Positive	C. hominis IaA23R3	None	Yes	Not done	–	–	–	Not done	–	–	–
310187	Positive	C. hominis IaA25R3	None	Yes	Not done	–	–	–	Not done	–	–	–
310188	Positive	C. hominis IeA11G3T3	None	Yes	Not done	–	–	–	Not done	–	–	–
310193	Negative	–	–	–	Positive	C. meleagridis	None	Yes	Positive	IIIbA23G1R1	None	Yes
310200	Positive	C. parvum IIcA5G3	None	Yes	Not done	–	–	–	Not done	–	–	–
310204	Positive	C. parvum IIcA5G3	None	Yes	Not done	–	–	–	Not done	–	–	–
310209	Negative	–	–	–	Negative	–	–	–	Not done	–	–	–
310217	Positive	C. hominis IaA23R3	None	Yes	Not done	–	–	–	Not done	–	–	–
310221	Negative	–	–	–	Negative	–	–	–	Not done	–	–	–
310228	Positive	C. hominis IbA13G2	G85A	Yes	Not done	–	–	–	Not done	–	–	–
310231	Negative	–	–	–	Positive	C. parvum	A646G, T649G, 686-689delTAAT, A691T, C795Y, A892R	Yes	Not done	–	–	–
310244	Negative	–	–	–	Positive	C. parvum	A646G, T649G, 686_689DelTAAT, T693A	No	Not done	–	–	–
310256	Positive	C. hominis IaA23R3	None	Yes	Not done	–	–	–	Not done	–	–	–
310257	Negative	–	–	–	Negative	–	–	–	Not done	–	–	–
310273	Negative	–	–	–	Negative	–	–	–	Not done	–	–	–
310355	Negative	–	–	–	Negative	–	–	–	Not done	–	–	–
310469	Negative	–	–	–	Negative	–	–	–	Not done	–	–	–
310484	Positive	C. hominis IaA25R3	None	Yes	Not done	–	–	–	Not done	–	–	–
310505	Negative	–	–	–	Negative	–	–	–	Not done	–	–	–
310507	Negative	–	–	–	Negative	–	–	–	Not done	–	–	–
310582	Positive	C. hominis IbA9G3	None	Yes	Not done	–	–	–	Not done	–	–	–
320011	Negative	–	–	–	Negative	–	–	–	Not done	–	–	–
320020	Negative	–	–	–	Positive	C. hominis	None	Yes	Not done	–	–	–
320025	Positive	C. hominis IbA13G2	G85A	Yes	Not done	–	–	–	Not done	–	–	–
320027	Positive	C. hominis IaA23R3	None	Yes	Not done	–	–	–	Not done	–	–	–
320030	Negative	–	–	–	Positive	C. meleagridis	None	Yes	Negative	–	–	–
320046	Positive	C. hominis IbA13G2	G85A	Yes	Not done	–	–	–	Not done	–	–	–
320055	Positive	C. hominis IaA23R3	None	Yes	Not done	–	–	–	Not done	–	–	–
320056	Positive	C. hominis IaA23R3	None	Yes	Not done	–	–	–	Not done	–	–	–
320057	Negative	–	–	–	Negative	–	–	–	Not done	–	–	–
320058	Negative	–	–	–	Positive	C. parvum	A646G, 647_649DelATT, T663C, 686_689DelTAAT, C795T	Yes	Not done	–	–	–
320059	Positive	C. parvum IIcA5G3	None	Yes	Not done	–	–	–	Not done	–	–	–
320062	Positive	C. hominis IaA23R3	None	Yes	Not done	–	–	–	Not done	–	–	–
320063	Positive	C. hominis IaA23R3	None	Yes	Not done	–	–	–	Not done	–	–	–
320067	Negative	–	–	–	Negative	–	–	–	Not done	–	–	–
320090	Negative	–	–	–	Positive	C. parvum	A646G, T649G, 686_689DelTAAT, T693A, C795T	Yes	Not done	–	–	–
320092	Positive	C. hominis IaA23R3	None	Yes	Not done	–	–	–	Not done	–	–	–
320102	Positive	C. hominis IdA21	None	Yes	Not done	–	–	–	Not done	–	–	–
320106	Positive	C. hominis IaA23R3	None	Yes	Not done	–	–	–	Not done	–	–	–
320118	Negative	–	–	–	Negative	–	–	–	Not done	–	–	–
320143	Negative	–	–	–	Negative	–	–	–	Not done	–	–	–
320146	Negative	–	–	–	Positive	C. parvum	A646G, T649G, 686_689DelTAAT, T693A	Yes	Not done	–	–	–
320164	Negative	–	–	–	Negative	–	–	–	Not done	–	–	–
320169	Negative	–	–	–	Negative	–	–	–	Not done	–	–	–
320171	Positive	C. hominis IbA13G2	G85A	Yes	Not done	–	–	–	Not done	–	–	–
320197	Positive	C. hominis IaA23R3	None	Yes	Not done	–	–	–	Not done	–	–	–
320201	Positive	C. parvum IIiA6	79_90DelTCATCATCATCA, A188G, A214G, G290A, T537C, A543T, A545C, G546A, A548G, T549C, T553A, C558T, C559G, G565C, 568_570DelAGT, A575G, T576C, A580G, G595A, C597T, G598A, G599A, C601G, A602T, T606G, C612T, G622A, A625G, G626A, T633C, G635C, C642T, A644C, 650_652DelAAG, T654C, A656G, G657A, T660C, G662C, C663G, A664G, T666A, G673C, G675A, A704G, C707G, A709G, G710A, T711A, GT12A, A713C, A715C, T741…	Yes	Not done	–	–	–	Not done	–	–	–
320205	Negative	–	–	–	Negative	–	–	–	Not done	–	–	–
320207	Positive	C. parvum IIcA5G3	C40G, A161G, A180G, T233C, G239A, G245C, C661G, A663T, T669C, A670C, A671G, C678T, C684T, G690A, A693C, T696C, A698T, A700G, T707C, T709A, G714A, A718G, G739A, G740A, A743G, A748C, T768C, T774C, A776C, G781A, C783T, A787G, T804G, G805A, T807C, G819T, A826G, A833C, C834A, T840C	Yes	Not done	–	–	–	Not done	–	–	–
320213	Negative	–	–	–	Negative	–	–	–	Not done	–	–	–
320215	Negative	–	–	–	Positive	C. parvum	A646G, T649G, 686_689DelTAAT, T693A	Yes	Not done	–	–	–
320217	Negative	–	–	–	Negative	–	–	–	Not done	–	–	–
320220	Negative	–	–	–	Positive	C. hominis	None	Yes	Not done	–	–	–
320222	Negative	–	–	–	Negative	–	–	–	Not done	–	–	–
320235	Negative	–	–	–	Positive	C. hominis	None	Yes	Not done	–	–	–
320241	Negative	–	–	–	Negative	–	–	–	Not done	–	–	–
320242	Negative	–	–	–	Positive	C. parvum	A646G, T649G, 686_689DelTAAT, T693A, C795T	Yes	Not done	–	–	–
320244	Positive	C. parvum IIcA5G3	None	Yes	Not done	–	–	–	Not done	–	–	–
320252	Positive	C. hominis IeA11G3T3	None	Yes	Not done	–	–	–	Not done	–	–	–
320261	Positive	C. hominis IeA11G3T3	None	Yes	Not done	–	–	–	Not done	–	–	–
320263	Negative	–	–	–	Positive	C. parvum	A646G, T649G, 686_689DelTAAT, T693A, C795T	No	Not done	–	–	–
320264	Positive	C. parvum IIcA5G3	None	Yes	Not done	–	–	–	Not done	–	–	–
320266	Positive	C. hominis IaA23R3	None	Yes	Not done	–	–	–	Not done	–	–	–
320276	Positive	C. hominis IaA23R3	None	Yes	Not done	–	–	–	Not done	–	–	–
320279	Negative	–	–	–	Negative	–	–	–	Not done	–	–	–
320319	Negative	–	–	–	Negative	–	–	–	Not done	–	–	–
320326	Positive	C. hominis IaA23R3	None	Yes	Not done	–	–	–	Not done	–	–	–
320330	Negative	–	–	–	Positive	C. hominis	None	Yes	Not done	–	–	–
320347	Negative	–	–	–	Positive	C. parvum	A646G, T649G, 686_689DelTAAT, T693A, C795Y	Yes	Not done	–	–	–
320349	Negative	–	–	–	Positive	C. meleagridis	None	Yes	Positive	IIIbA23G1R1	None	Yes
320355	Positive	C. parvum IIcA5G3	None	Yes	Not done	–	–	–	Not done	–	–	–
320359	Positive	C. hominis IbA13G2	G85A	Yes	Not done	–	–	–	Not done	–	–	–
320363	Positive	C. parvum IIcA5G3	None	Yes	Not done	–	–	–	Not done	–	–	–
320367	Negative	–	–	–	Negative	–	–	–	Not done	–	–	–
320390	Positive	C. parvum IIcA5G3	None	Yes	Not done	–	–	–	Not done	–	–	–
320391	Positive	C. hominis IfA12G1	None	Yes	Not done	–	–	–	Not done	–	–	–
320393	Positive	C. parvum IIcA5G3	C40G, T233C, G239A, G245C, C661G, A663T, T669C, A670C, A671G, C678T, C684T, G690A, A693C, T696C, A698T, A700G, T707C, T709A, G714A, A718G, G739A, G740A, A743G, A748C, T768C, T774C, A776C, G781A, C783T, A787G, T804G, G805A, T807C, G819T, A826G, A833C, C834A, T840C	Yes	Not done	–	–	–	Not done	–	–	–
320423	Negative	–	–	–	Negative	–	–	–	Not done	–	–	–
320428	Positive	C. parvum IIcA5G3	None	Yes	Not done	–	–	–	Not done	–	–	–
320437	Positive	C. hominis IbA13G2	G85A	Yes	Not done	–	–	–	Not done	–	–	–
320439	Positive	C. hominis IbA10G2	None	Yes	Not done	–	–	–	Not done	–	–	–
320440	Positive	C. hominis IeA11G3T3	None	Yes	Not done	–	–	–	Not done	–	–	–
320453	Positive	C. hominis IbA10G2	None	Yes	Not done	–	–	–	Not done	–	–	–
320456	Positive	C. hominis IaA23R3	None	Yes	Not done	–	–	–	Not done	–	–	–
320463	Negative	–	–	–	Negative	–	–	–	Not done	–	–	–
320487	Positive	C. hominis IaA23R3	None	Yes	Not done	–	–	–	Not done	–	–	–
320490	Positive	C. hominis IaA23R3	None	Yes	Not done	–	–	–	Not done	–	–	–
320496	Negative	–	–	–	Positive	C. hominis	None	Yes	Not done	–	–	–
320505	Negative	–	–	–	Positive	C. hominis	None	Yes	Not done	–	–	–
320520	Negative	–	–	–	Negative	–	–	–	Not done	–	–	–
320523	Negative	–	–	–	Negative	–	–	–	Not done	–	–	–
320567	Positive	C. parvum IIcA5G3	None	Yes	Not done	–	–	–	Not done	–	–	–
320580	Negative	–	–	–	Negative	–	–	–	Not done	–	–	–
320588	Negative	–	–	–	Negative	–	–	–	Not done	–	–	–
320600	Positive	C. hominis IbA13G2	G85A	Yes	Not done	–	–	–	Not done	–	–	–
320601	Negative	–	–	–	Negative	–	–	–	Not done	–	–	–
320603	Positive	C. hominis IbA13G2	G85A	Yes	Not done	–	–	–	Not done	–	–	–
320610	Negative	–	–	–	Negative	–	–	–	Not done	–	–	–
320614	Negative	–	–	–	Positive	C. hominis	None	Yes	Not done	–	–	–
320634	Negative	–	–	–	Positive	C. hominis	None	Yes	Not done	–	–	–
320652	Negative	–	–	–	Negative	–	–	–	Not done	–	–	–
320686	Negative	–	–	–	Negative	–	–	–	Not done	–	–	–
320703	Positive	C. hominis IaA23R3	None	Yes	Not done	–	–	–	Not done	–	–	–
320751	Negative	–	–	–	Negative	–	–	–	Not done	–	–	–
320760	Negative	–	–	–	Negative	–	–	–	Not done	–	–	–
320762	Positive	C. hominis IaA23R3	None	Yes	Not done	–	–	–	Not done	–	–	–
320779	Positive	C. hominis IaA23R3	None	Yes	Not done	–	–	–	Not done	–	–	–
320867	Negative	–	–	–	Negative	–	–	–	Not done	–	–	–
